# Supplementary material for: LanB1 Cooperates With Kon-Tiki During Embryonic Muscle Migration in Drosophila
Source: Front Cell Dev Biol. 2022 Jan 3;9:749723. doi: 10.3389/fcell.2021.749723 (PMC8762229; doi:10.3389/fcell.2021.749723)
Supplement: Supplementary file 4 [file Table1.XLSX]

## Sheet: Quantification
Genotype	Embryo_name	Embryo_number	Specific_stage	Stage	Total	WT	Misoriented	Myosphere	Misshaped_projection
Double_het	Emb07	one	13	13-14	6	4	2	0	0
Double_het	Emb10	two	13	13-14	7	6	1	0	0
Double_het	Emb01	three	14	13-14	14	12	2	0	0
Double_het	Emb05	four	14	13-14	9	4	5	0	0
Double_het	Emb02	one	15	15	7	5	1	1	0
Double_het	Emb16	two	15	15	4	4	0	0	0
Double_het	Emb17	three	15	15	9	9	0	0	0
Double_het	Emb03	one	16	16	7	7	0	0	0
Double_het	Emb04	two	16	16	7	5	2	0	0
Double_het	Emb08	three	16	16	14	14	0	0	0
Double_het	Emb09	four	16	16	9	9	0	0	0
Double_het	Emb11	five	16	16	13	13	0	0	0
Double_het	Emb12	six	16	16	17	17	0	0	0
Double_het	Emb13	seven	16	16	8	8	0	0	0
Double_het	Emb14	eight	16	16	15	15	0	0	0
Double_het	Emb15	nine	16	16	9	9	0	0	0
Double_het	Emb18	ten	16	16	9	9	0	0	0
Double_mut	Emb01	one	13	13-14	7	6	1	0	0
Double_mut	Emb03	two	13	13-14	8	5	3	0	0
Double_mut	Emb02	three	14	13-14	4	1	2	1	0
Double_mut	Emb06	four	14	13-14	7	3	1	1	2
Double_mut	Emb09	five	14	13-14	9	0	5	1	3
Double_mut	Emb04	one	15	15	7	2	2	0	3
Double_mut	Emb05	two	15	15	8	3	1	2	2
Double_mut	Emb07	three	15	15	6	0	0	5	1
Double_mut	Emb08	four	15	15	6	0	4	2	0
Double_mut	Emb10	five	15	15	8	0	1	4	3
Double_mut	Emb11	one	16	16	2	0	0	2	0
Double_mut	Emb12	two	16	16	5	0	0	5	0
Double_mut	Emb00	three	16	16	14	0	0	13	1
kon	Emb04	one	13-14	13-14	18	6	0	0	12
kon	Emb03	two	13-14	13-14	18	4	0	0	14
kon	Emb02	three	13-14	13-14	18	8	0	0	10
kon	Emb01	four	13-14	13-14	18	9	0	0	9
kon	Emb01	one	15	15	18	3	0	0	15
kon	Emb02	two	15	15	19	2	1	0	16
kon	Emb03	three	15	15	21	2	3	0	16
kon	Emb04	four	15	15	18	0	0	0	18
kon	Emb01	one	16	16	24	4	0	6	14
kon	Emb02	two	16	16	23	3	0	5	15
kon	Emb03	three	16	16	21	0	0	3	18
Control	Emb01	one	13	13-14	14	14	0	0	0
Control	Emb02	two	13	13-14	16	16	0	0	0
Control	Emb03	three	13	13-14	16	16	0	0	0
Control	Emb01	four	14	13-14	17	17	0	0	0
Control	Emb02	five	14	13-14	18	18	0	0	0
Control	Emb03	six	14	13-14	18	18	0	0	0
Control	Emb02	one	15	15	18	18	0	0	0
Control	Emb03	two	15	15	18	18	0	0	0
Control	Emb01	one	16	16	18	18	0	0	0
Control	Emb02	two	16	16	18	18	0	0	0
LanB1_DEF	st14_01	one	14	14	4	3	1	0	0
LanB1_DEF	st16_01	two	16	16	9	9	0	0	0
LanB1_DEF	st14_02	three	14	14	2	2	0	0	0
LanB1_DEF	st16_02	four	16	16	18	16	0	2	0
LanB1_DEF	st15_01	five	15	15	9	8	0	0	1
LanB1_DEF	st15_02	six	15	15	12	12	0	0	0
LanB1_DEF	st16_03	seven	16	16	10	8	1	0	1
LanB1_DEF	st16_04	eight	16	16	9	9	0	0	0
LanB1_DEF	st16_05	nine	16	16	8	0	0	1	0
LanB1_DEF	st14_03	ten	14	14	8	8	0	0	0
LanB1_DEF	st15_03	eleven	15	15	9	8	0	1	0
LanB1_DEF	st15_04	twelve	15	15	7	7	0	0	0
LanB1_DEF	st15_05	thirteen	15	15	9	9	0	0	0
LanB1_DEF	st14_04	twelve	14	14	3	3	0	0	0
LanB1_DEF	st15_06	fourteen	15	15	5	5	0	0	0
LanB1_DEF	st15_07	fifteen	15	15	9	9	0	0	0
LanB1_DEF	st16_07	nineteen	16	16	8	8	0	0	0

## Sheet: Plots
Genotype	Stage	Total	WT	Misoriented	Myosphere	Misshaped_projection
Control	13-14	14	14	0	0	0		Percentage	WT	Misoriented	Myosphere	Misshaped_projection
Control	13-14	16	16	0	0	0		st. 13-14	100	0	0	0
Control	13-14	16	16	0	0	0		st. 15	100	0	0	0
Control	13-14	17	17	0	0	0		st. 16	100	0	0	0
Control	13-14	18	18	0	0	0
Control	13-14	18	18	0	0	0
SUM		99	99	0	0	0
PERCENTAGE		100	100	0	0	0
Control	15	18	18	0	0	0
Control	15	18	18	0	0	0
SUM		36	36	0	0	0
PERCENTAGE		100	100	0	0	0
Control	16	18	18	0	0	0
Control	16	18	18	0	0	0
SUM		36	36	0	0	0
PERCENTAGE		100	100	0	0	0
Double_het	13-14	6	4	2	0	0		Percentage	WT	Misoriented	Myosphere	Misshaped_projection
Double_het	13-14	7	6	1	0	0		st. 13-14	72.2222	27.7778	0	0
Double_het	13-14	14	12	2	0	0		st. 15	90	5	5	0
Double_het	13-14	9	4	5	0	0		st. 16	98.1481	1.85185	0	0
SUM		36	26	10	0	0
PERCENTAGE		100	72.2222	27.7778	0	0
Double_het	15	7	5	1	1	0
Double_het	15	4	4	0	0	0
Double_het	15	9	9	0	0	0
SUM		20	18	1	1	0
PERCENTAGE		100	90	5	5	0
Double_het	16	7	7	0	0	0
Double_het	16	7	5	2	0	0
Double_het	16	14	14	0	0	0
Double_het	16	9	9	0	0	0
Double_het	16	13	13	0	0	0
Double_het	16	17	17	0	0	0
Double_het	16	8	8	0	0	0
Double_het	16	15	15	0	0	0
Double_het	16	9	9	0	0	0
Double_het	16	9	9	0	0	0
SUM		108	106	2	0	0
PERCENTAGE		100	98.1481	1.85185	0	0
kon	13-14	18	6	0	0	12		Percentage	WT	Misoriented	Myosphere	Misshaped_projection
kon	13-14	18	4	0	0	14		st. 13-14	37.5	0	0	62.5
kon	13-14	18	8	0	0	10		st. 15	9.21053	5.26316	0	85.5263
kon	13-14	18	9	0	0	9		st. 16	10.2941	0	20.5882	69.1176
SUM		72	27	0	0	45
PERCENTAGE		100	37.5	0	0	62.5
kon	15	18	3	0	0	15
kon	15	19	2	1	0	16
kon	15	21	2	3	0	16
kon	15	18	0	0	0	18
SUM		76	7	4	0	65
PERCENTAGE		100	9.21053	5.26316	0	85.5263
kon	16	24	4	0	6	14
kon	16	23	3	0	5	15
kon	16	21	0	0	3	18
SUM		68	7	0	14	47
PERCENTAGE		100	10.2941	0	20.5882	69.1176
Double_mut	13-14	7	6	1	0	0		Percentage	WT	Misoriented	Myosphere	Misshaped_projection
Double_mut	13-14	8	5	3	0	0		st. 13-14	42.8571	34.2857	8.57143	14.2857
Double_mut	13-14	4	1	2	1	0		st. 15	14.2857	22.8571	37.1429	25.7143
Double_mut	13-14	7	3	1	1	2		st. 16	0	0	95.2381	4.7619
Double_mut	13-14	9	0	5	1	3
SUM		35	15	12	3	5
PERCENTAGE		100	42.8571	34.2857	8.57143	14.2857
Double_mut	15	7	2	2	0	3
Double_mut	15	8	3	1	2	2
Double_mut	15	6	0	0	5	1
Double_mut	15	6	0	4	2	0
Double_mut	15	8	0	1	4	3
SUM		35	5	8	13	9
PERCENTAGE		100	14.2857	22.8571	37.1429	25.7143
Double_mut	16	2	0	0	2	0
Double_mut	16	5	0	0	5	0
Double_mut	16	14	0	0	13	1
SUM		21	0	0	20	1
PERCENTAGE		100	0	0	95.2381	4.7619
LanB1_DEF	14	4	3	1	0	0		Percentage	WT	Misdirected	Myosphere	Misshaped_projection
LanB1_DEF	14	2	2	0	0	0		st. 13-14	94.1176	5.88235	0	0
LanB1_DEF	14	8	8	0	0	0		st. 15	96.6667	0	1.66667	1.66667
LanB1_DEF	14	3	3	0	0	0		st. 16	80.6452	1.6129	4.83871	1.6129
SUM		17	16	1	0	0
PERCENTAGE		100	94.1176	5.88235	0	0
LanB1_DEF	15	9	8	0	0	1
LanB1_DEF	15	12	12	0	0	0
LanB1_DEF	15	9	8	0	1	0
LanB1_DEF	15	7	7	0	0	0
LanB1_DEF	15	9	9	0	0	0
LanB1_DEF	15	5	5	0	0	0
LanB1_DEF	15	9	9	0	0	0
SUM		60	58	0	1	1
PERCENTAGE		100	96.6667	0	1.66667	1.66667
LanB1_DEF	16	9	9	0	0	0
LanB1_DEF	16	18	16	0	2	0
LanB1_DEF	16	10	8	1	0	1
LanB1_DEF	16	9	9	0	0	0
LanB1_DEF	16	8	0	0	1	0
LanB1_DEF	16	8	8	0	0	0
SUM		62	50	1	3	1
PERCENTAGE		100	80.6452	1.6129	4.83871	1.6129

## Sheet: Notes
Double_het	Recomb. 8 LanB1_DEF, Perd_F1-3 / + ; 5053-GAL4, UAS-src::GFP / +
Double_mut	Recomb. 8 LanB1_DEF, Perd_F1-3 ; 5053-GAL4, UAS-src::GFP / +
Control	Perd_F1-3 / + ; 5053-GAL4, UAS-src::GFP / +
kon	Perd_F1-3 ; 5053-GAL4, UAS-src::GFP / +
LanB1	LanB1_DEF ; 5053-GAL4, UAS-src::GFP / +
Total: Total number of VL1 muscles quantified
WT: number of VL1 muscles with no phenotype
Ab_position: number of VL1 muscles correctly directed/attached but in an abnormal place (i.e., the attachment position of a neighbour muscle)
	*in the quantification without this column, muscles showing this type of phenotype are considered as WT
Misoriented: number of VL1 muscles showing projections towards wrong positions
Myosphere: number of VL1 muscles forming a myosphere
Misshaped_projection: number of VL1 muscles showing projections with the appropiate direction but abnormal morphology
Embryo_number: count order within each quantified stage
Embryo_name: name given during the confocal adquisition
